# Supplementary material for: Both Neisseria gonorrhoeae and Neisseria sicca Induce Cytokine Secretion by Infected Human Cells, but Only Neisseria gonorrhoeae Upregulates the Expression of Long Non-Coding RNAs
Source: Pathogens. 2022 Mar 24;11(4):394. doi: 10.3390/pathogens11040394 (PMC9031631; doi:10.3390/pathogens11040394)
Supplement: Supplementary file 1 [file pathogens-11-00394-s001.zip]

Archive with 1 entries (1 files):
- pathogens-1585030-supplementary.pdf
